# Supplementary material for: Ethyl Acetate Extract of Cynanchi Auriculati Radix Inhibits LPS-Induced M1 Polarization of RAW264.7 Macrophages and Prolongs the Lifespan of Caenorhabditis elegans by Regulating NF-κB and PMK-1/SKN-1 Signaling Pathways
Source: Curr Issues Mol Biol. 2025 Nov 10;47(11):934. doi: 10.3390/cimb47110934 (PMC12650852; doi:10.3390/cimb47110934)
Supplement: Supplementary file 1 [file cimb-47-00934-s001.zip]

Archive with 1 entries (1 files):
- cimb-3950971-supplementary.pdf
